# Supplementary material for: Retinal Gene Therapy: Surgical Vector Delivery in the Translation to Clinical Trials
Source: Front Neurosci. 2017 Apr 3;11:174. doi: 10.3389/fnins.2017.00174 (PMC5376580; doi:10.3389/fnins.2017.00174)
Supplement: Supplementary file 1 [file Table1.XLS]

## Sheet: Sheet1
Trial ID	Disorder	Injection Type	Vector
NCT00109499	"wet" AMD	intravitreal	AdGVPEDF.11D (adenovirus)
NCT01024998	"wet" AMD	intravitreal	AAV2-sFLT01
NCT01301443	"wet" AMD	subretinal	Lentiviral Vector
NCT01494805	"wet" AMD	subretinal	rAAV.sFlt-1
NCT01678872	"wet" AMD	subretinal	Lentiviral Vector
NCT02610582	Achromatopsia (CNGA3)	subretinal	rAAV.hCNGA3
NCT02599922	Achromatopsia (CNGB3)	subretinal	rAAV2tYF-PR1.7-hCNGB3
NCT02671539	Choroideremia (REP-1)	subretinal	rAAV2.REP1
NCT02077361	Choroideremia	subretinal	rAAV2
NCT02341807	Choroideremia	subretinal	AAV2-hCHM
NCT02407678	Choroideremia	subretinal	AAV2
NCT01461213	Choroideremia (REP-1)	subretinal	rAAV2.REP1
NCT02553135	Choroideremia (REP-1)	subretinal	AAV2-REP1
NCT00516477	Leber Congenital Amaurosis (RPE65)	subretinal	AAV2-hRPE65v2
NCT00749957	Leber Congenital Amaurosis (RPE65)	subretinal	rAAV2-CB-hRPE65
NCT00999609	Leber Congenital Amaurosis (RPE65)	subretinal	AAV2-hRPE65v2
NCT00821340	Leber Congenital Amaurosis (RPE65)	subretinal	rAAV2
NCT00481546	Leber Congenital Amaurosis (RPE65)	subretinal	rAAV2-CBSB-hRPE65
NCT00643747	Leber Congenital Amaurosis (RPE65)	subretinal	rAAV 2/2.hRPE65p.hRPE65
NCT02781480	Leber Congenital Amaurosis (RPE65)	subretinal	rAAV2/2
NCT01496040	Leber Congenital Amaurosis (RPE65)	subretinal	rAAV2/4.hRPE65
NCT01267422	Leber's hereditary optic neuropathy (LHON)	intravitreal	rAAV2-ND4
NCT02064569	Leber's hereditary optic neuropathy (LHON)	intravitreal	rAAV2/2-ND4
NCT02161380	Leber's hereditary optic neuropathy (LHON)	intravitreal	scAAV2-P1ND4v2
NCT02652767	Leber's hereditary optic neuropathy (LHON)	intravitreal	rAAV2/2-ND4
NCT02652780	Leber's hereditary optic neuropathy (LHON)	intravitreal	rAAV2/2-ND4
NCT02556736	Retinitis Pigmentosa	intravitreal	AAV2
NCT01482195	Retinitis Pigmentosa	subretinal	rAAV2-VMD2-hMERTK
NCT01367444	Stargardt Macular Degeneration	subretinal	retroviral vector
NCT02416622	X-linked Retinoschisis	intravitreal	AAV2tYF
NCT02317887	X-linked Retinoschisis	intravitreal	AAV8-scRS/IRBPhRS
